# Supplementary material for: To what extent are the antimalarial markets in African countries ready for a transition to triple artemisinin-based combination therapies?
Source: PLoS One. 2021 Aug 31;16(8):e0256567. doi: 10.1371/journal.pone.0256567 (PMC8407563; doi:10.1371/journal.pone.0256567)
Supplement: S1 File — (ZIP) [file pone.0256567.s001.zip]

Archive with 10 entries (10 files):
- Interview guides (ZIP)/1. Interview-NMCPs_Final_English.docx
- Interview guides (ZIP)/1. Interview-NMCPs_final_French.docx
- Interview guides (ZIP)/2. Interview-Regulators_Final_English.docx
- Interview guides (ZIP)/2. Interview-Regulators_final_French.docx
- Interview guides (ZIP)/3. Interview-Distributors_Final_English.docx
- Interview guides (ZIP)/3. Interview-Distributors_final_French.docx
- Interview guides (ZIP)/4. Interview-Clinicians _Final_English.docx
- Interview guides (ZIP)/4. Interview-Clinicians_final_French.docx
- Interview guides (ZIP)/5. FDG-end-users_final_French.docx
- Interview guides (ZIP)/5. FGD-enduser_Final_English.docx
